# Supplementary material for: Organic and Inorganic Phosphorus Inputs Shape Wheat Productivity and Soil Bioavailability: A Microbial and Enzymatic Perspective from Long-Term Field Trials
Source: Microorganisms. 2025 Oct 23;13(11):2434. doi: 10.3390/microorganisms13112434 (PMC12654160; doi:10.3390/microorganisms13112434)
Supplement: Supplementary file 1 [file microorganisms-13-02434-s001.zip]

Archive with 1 entries (1 files):
- microorganisms-3878143-supplementary.pdf
